# Supplementary material for: Endocannabinoid Signaling Contributes to Experience-Induced Increase of Synaptic Release Sites From Parvalbumin Interneurons in Mouse Visual Cortex
Source: Front Cell Neurosci. 2020 Sep 30;14:571133. doi: 10.3389/fncel.2020.571133 (PMC7556304; doi:10.3389/fncel.2020.571133)
Supplement: Supplementary file 2 [file Data_Sheet_1.xlsx]

## Sheet: Figure1D
uIPSC amplitude	2N	5N	2N3D	Outliers removed =>	2N	5N	2N3D		PPR	2N	5N	2N3D
	6.18564	175.139	160.869		6.18564	175.139	160.869			0.569408	1.37943	0.766642
	81.5311	52.8675	28.9862		81.5311	52.8675	28.9861			0.687219	0.644185	0.767841
	25.3662	16.1599	100.708		25.3662	16.1599	100.708			0.673741	0.631321	0.485377
	78.5889	54.4744	31.1457		78.5889	54.4744	31.1457			0.680021	0.651315	0.712677
	283.736	67.5493	66.6704		283.736	67.5493	66.6704			0.720814	0.773673	0.681957
	25.1021	54.905	48.1135		25.1021	54.905	48.1135			0.68784	0.63433	0.553258
	389.98	83.101	80.9015		389.98	83.101	80.9015			0.703921	0.745605	0.774535
	12.864	180.3	99.059		12.864	180.3	99.0589			0.370023	0.622419	0.618391
	20.6632	396.023	123.693		20.6632	396.023	123.693			0.723406	0.619253	0.76059
	11.0242	72.3948	17.3251		11.0242	72.3948	17.3251			0.451428	0.629063	0.632563
	203.061	203.143	80.3755		203.061	203.143	80.3755			0.758019	0.943624	0.674836
	48.5329	39.169	160.58		48.5329	39.169	160.58			0.732209	0.707808	0.731196
	19.6955	49.0723	63.43		19.6955	49.0723	63.4299			0.770703	0.812048	0.835667
	274.245	184.013	267.048		274.245	184.013	267.048			0.347086	1.64661	0.784285
	228.26	440.37	291.866		228.26	440.37	291.866			0.603314	0.886025	0.740153
	33.0278	432.99	99.767		33.0278	432.99	99.767			0.607492	0.640226	0.215562
	177.086	333.909	280.74		177.086	333.909	280.74			0.728319	0.741494	0.555889
	18.8987	14.1002	10.2961		18.8987	14.1002	10.2961			0.622561	0.486774	0.785847
	33.8556	174.887	143.792		33.8556	174.887	143.792			0.774881	0.69427	0.55322
	12.7863	113.661	19.9751		12.7863	113.661	19.9751			0.755341	0.795536	0.66795
	145.033	76.7068	180.549		145.033	76.7068	180.549			0.499436	0.623201	0.657977
	43.3838	36.9673	341.819		43.3838	36.9673	341.819			0.753798	0.603961	0.658523
	191.371	12.6465	16.515		191.371	12.6465	16.515			0.73433	0.650009	0.557809
	14.3788	224.763	99.9157		14.3788	224.762	99.9156			0.594611	0.652514	0.809552
	25.5171	715.583	39.1801		25.5171	715.583	39.1801			0.600049	0.75735
	29.5654	214.546	593.242		29.5654	214.546				0.683362	0.576721
	40.2921	193.393	536.133		40.2921	193.393				0.627861	0.904062
	59.8544	312.316	152.526		59.8544	312.316	152.526			0.711585	0.714134
	141.861	176.356	179.985		141.861	176.356	179.985			0.538677	0.633138
	21.1759	179.958	92.5204		21.1759	179.958	92.5204			0.598319	0.674096
	40.8825	139.715			40.8825	139.715				0.77508	0.671614
	30.2712	422.852			30.2712	422.852				0.763963	1.66912
	52.124	129.563			52.124	129.563				0.612	0.708783
	194.325	364.808			194.325	364.808				0.607945	0.560141
	170.406	492.915			170.406	492.916				0.529835	0.888131
	34.0532	38.6186			34.0532	38.6186				0.573647	0.792059
	89.5552	601.292			89.5552	601.292				0.742763	0.689156
	131.843	356.046			131.843	356.046				0.523761
	337.731	303.531			337.731	303.531				0.665557
	28.8308	158.667			28.8308	158.667				0.627263
	22.9181	448			22.9182	448				0.621717
	199.13	90.585			199.13	90.585
	29.3568	104.847			29.3568	104.847
	63.2235	264.258			63.2236	264.258
	511.319	225.173				225.173
	248.353	241.033			248.353	241.033
	310.003	351.693			310.003	351.693
	202.643	72.9159			202.643	72.9159
	513.363	94.8508				94.8508
	263.259	141.755			263.259	141.755
	468.455	564.311			468.455	564.311
	15.0923	77.1728			15.0923	77.1728
	312.76	460.909			312.76	460.909
	347.243	24.1477			347.243	24.1477
	197.017	1093.69			197.017
	22.3855	82.868			22.3855	82.868
	112.027	582.892			112.027	582.892
	187.356	457.948			187.356	457.948
	201.116	71.2868			201.116	71.2868
	24.0244	648.186			24.0244	648.186
	79.1149	359.782			79.1149	359.782
	29.2525	610.465			29.2525	610.465
	60.0253				60.0253
	58.5982				58.5982
	246.959				246.959
	496.846				496.846

## Sheet: Figure2
2N	IPSC		N	P	Q			5N	IPSC		N	P	Q
	99.8905								45.0846	0.886668
	46.6161		6.18422	0.676644	68.9197				55.3977	0.536247	11.4334	0.397582	49.127
	116.877		12.0538	0.284059	22.5204				30.1847	0.758065	30.6569	0.183247	25.5357
	150.901								108.672	0.692137	9.19846	0.347456	66.8315
	237.852								74.3667	0.738058	14.5948	0.347378	19.7618
	157.19								44.2486	0.459752	7.97017	0.675782	18.0822
	132.687								648.186	0.71366	44.7845	0.327587	53.7496
	209.428								144.968	0.623582
	36.081		7.8114	0.323728	12.5455				95.2148	0.601349	33.4124	0.218337	20.631
	89.3703		1.86352	0.612291	65.9019				65.5407	0.741929
	113.681		9.34703	0.441291	21.5303				73.1904	0.97763	1.0477	0.771337	48.7494
	51.965		2.72429	0.506303	67.4493				16.9641	0.884964
	200.832		13.6887	0.540829	23.8419				351.385	0.663411
	223.292								43.1167	0.695273
	53.0155		6.02459	0.271604	29.4625				20.2045	0.670932
	170.233								134.492	0.749767	5.05788	0.598336	27.2181
	572.724								22.7079	0.702422	2.32298	0.595986	16.2439
	347.775		10.4339	0.72952	51.179				38.1459	0.725354	10.051	0.261665	14.3836
	302.468								42.8816	0.512132	9.5936	0.312449	14.2068
	179.584								359.782	0.808098	15.12	0.400366	59.377
	39.9468								165.976	0.700132
	40.1345								188.092	0.512901
	51.9542								610.465	0.502713	26.0397	0.533444	43.8504
	144.996		8.15472	0.440465	40.287				183.293	0.521721	26.5608	0.284647	24.2188
	36.2715		2.50611	0.375994	38.1734
	100.993
	25.7953		2.28143	0.633586	17.8029
	31.6117		7.97053	0.25323	15.42
	19.7683		2.02809	0.452569	21.4451
	210.42
	114.847		5.23517	0.57233	38.2851
	64.7108
	145.85
Mean	136.962		6.55384	0.474296	35.6509				148.44		16.523	0.41704	33.4645
SEM	19.8315		0.985864	0.0394453	5.03419				35.6848		3.30651	0.0455662	4.67569
n	33		15						24		15

## Sheet: Figure3
2N3D	IPSC		N	P	Q		2N3DL	IPSC		N	P	Q
	208.802		3.1843	0.686965	70.496			979.133		28.2803	0.564897	59.0451
	273.675		4.48718	0.763042	62.7625			770.051
	472.832		7.48104	0.757283	72.0635			315.774		7.80057	0.611284	74.135
	203.245							105.589		2.48591	0.668171	63.255
	101.966		10.8205	0.474064	22.7929			269.556
	91.3374							646.529
	56.0525		7.00197	0.33203	16.916			152.075		5.60218	0.714536	50.7966
	280.067		3.51473	0.583108	108.458			251.511
	17.607							185.676		10.86	0.686803	27.3193
	131.461		7.70558	0.373546	44.2186			1041.22
	81.4631		3.29596	0.435183	40.4931			756.463		50.4859	0.37985	49.5949
	197.144		11.6716	0.75801	23.0869			977.264		46.8714	0.668596	29.681
								1808.28		36.2292	0.620586	76.048
								214.908		6.96274	0.758738	36.1799
								92.5848
								388.494		11.1263	0.619482	62.7615
Mean	176.304		6.57365	0.573692	51.2542			559.694		20.6704	0.629294	52.8816
SEM	36.2848		1.06884	0.0582167	9.96932			118.127		5.74846	0.032872	5.49484
n	12		9					16		10

## Sheet: Figure4
DR+Veh	IPSC		N	P	Q		DR+Win	IPSC		N	P	Q
	526.072		22.301	0.453465	49.1122			404.929
	554.901		8.02032	0.71146	89.6444			152.455
	26.3672		1.93131	0.383172	41.4146			398.355		14.6604	0.731957	38.224
	35.7267		3.0794	0.595536	20.3595			99.5783
	63.936		3.44037	0.699703	26.5599			833.021		11.3612	0.749578	83.4546
	343.335							115.394		13.2204	0.279907	24.037
	839.79		22.5344	0.63792	58.4268			184.61		13.007	0.248999	60.5313
	200.053							26.578		6.12723	0.487155	10.4039
	76.5669		7.57096	0.640192	20.155			269.456
	256.428		5.08132	0.535381	104.453			350.28		23.8913	0.515641	29.4253
	309.304		13.7719	0.458805	60.054			250.107
	65.8358		4.36154	0.652399	21.9076			222.43
	37.8662		7.92067	0.643186	11.805			469.596		6.34464	0.808783	112.727
	358.392		12.7631	0.910429	38.5213			328.358		21.6679	0.46778	28.4772
	29.9805							296.247		20.8488	0.214976	62.2029
	354.059		8.07409	0.939835	45.9219			360.327
	63.0482		9.37159	0.333765	22.0004			521.673		19.1511	0.697187	45.8492
	43.295		7.41292	0.393361	16.894			741.741		19.7718	0.644477	61.7591
	168.601		4.57567	0.586058	53.2782			836.341
	6.35431							1042.54		64.2807	0.173799	78.1232
								497.681		12.6938	0.480146	70.0859
								646.094		41.8206	0.183892	75.4178
Mean	217.996		8.88816	0.598417	42.5317			411.263		20.6319	0.477448	55.7656
SEM	50.4064		1.55038	0.0432163	6.6134			57.0541		4.11447	0.0604439	7.45366
n	20		16					22		14

## Sheet: Figure5
5N(Veh)	IPSC		N	P	Q						5N(WIN)	IPSC		N	P	Q	Outliers=>	IPSC
	150.415		35.6663	0.129099	25.2421							306.962		42.6989	0.318204	19.0229
	204.086		4.90879	0.602108	57.425													1153.36
	46.3557											45.5234
	189.271		7.10924	0.718018	39.7163							129.876		7.288	0.643707	29.6389
	547.243		12.9253	0.7005	60.3499							265.217		5.93218	0.325822	111.592
	783.993		49.525	0.338771	44.0873							28.9462
	170.668		8.50074	0.319142	49.2011							380.775		12.9913	0.72991	37.9985
	588.685		12.7837	0.787367	65.306							108.64		6.42344	0.235625	40.961
	667.057		21.4286	0.503768	57.4808							21.6109		3.77639	0.167884	28.7271
	490.341											28.1916
	343.532		20.8627	0.350265	67.6255							698.016		16.1579	0.738029	65.7885
	233.798											546.227		18.6721	0.780296	41.1276
	400.055		15.2358	0.372249	70.0955													1633.19
	285.516		43.4569	0.116514	49.8762							412.587		16.9822	0.34606	74.4304
	1160.38											150.357		14.0186	0.409555	45.5591
	26.2185											222.101
	129.213											815.7		15.5261	0.725928	64.022
	591.28											226.98		18.3324	0.45589	23.8896
	784.255											139.191
	48.0824											71.1372
	55.2512		2.39249	0.649212	29.9484							102.45		18.8252	0.13842	22.2611
	155.629											20.4701		2.09161	0.216399	21.3599
	1263.49		24.4767	0.818963	66.7483							493.297		35.9668	0.112779	103.737
	48.781											179.614		16.5611	0.234394	33.7905
												86.8142
Mean	390.15		19.944	0.492767	52.5463							238.291		15.7653	0.411181	47.7442
SEM	71.1625		4.12246	0.0663203	4.01885							46.6153		2.70611	0.059253	7.16696
n	24		13									23		16

## Sheet: Figure6
2N3DL(Veh2)	IPSC		N	P	Q		2N3DL(AM2512)	IPSC		N	P	Q	Outliers=>	IPSC
	119.365							42.0743
	61.9829		4.12131	0.523428	33.062			59.557
	110.571		6.67036	0.374582	40.27			17.8755
	443.038		12.3763	0.869271	40.4361			18.3483
	352.015		13.3659	0.317413	72.1364			49.7936		2.38068	0.877632	28.4023
	480.897		25.6558	0.220398	49.3046			270.259		17.8763	0.26301	47.8072
	44.9041		11.3877	0.402559	14.1699			29.9561
	437.147		7.14543	0.676314	86.4026			116.044		6.31196	0.501843	37.0828
	350.79		11.8053	0.531809	64.913									706.623
	940.86													507.655
	208.756		4.18671	0.784621	75.0388			39.118		6.14372	0.276269	20.5498
	135.21							317.645		11.045	0.43415	56.9795
	395.428		13.6931	0.579002	53.2171			143.406		7.10585	0.390052	65.426
	554.872		23.9247	0.430568	58.8619			93.3616
	419.378							47.694		3.40516	0.39833	42.8987
	110.709							50.4417		7.06032	0.63953	29.569
	438.155		29.0366	0.428396	29.698			190.574		10.2682	0.551222	38.3893
	783.181		45.4641	0.447408	41.2689			135.327		2.56501	0.414766	87.6925
	650.759		25.74	0.421395	66.0573			55.5731		13.1941	0.160386	29.5425
	256.658		8.4035	0.686149	42.2789									586.242
	557.096		18.8662	0.507134	57.8595			57.9989		15.6729	0.10871	55.6739
	197.341		7.4185	0.574738	40.1968									497.392
	931.871		22.0894	0.504165	77.9961			182.546		9.32838	0.689901	19.9415
	418.601		7.84768	0.656034	69.2444									736.674
								94.8442
								221.702		19.2214	0.323113	37.491
Mean	391.649		15.7473	0.522915	53.2849			106.388		9.39849	0.430637	42.6747
SEM	52.1926		2.44306	0.0369355	4.33386			18.7245		1.46069	0.0561291	5.01369
n	24		19					21		14
